# Supplementary material for: Facile Purification and Use of Tobamoviral Nanocarriers for Antibody-Mediated Display of a Two-Enzyme System
Source: Viruses. 2023 Sep 19;15(9):1951. doi: 10.3390/v15091951 (PMC10536799; doi:10.3390/v15091951)
Supplement: Supplementary file 1 [file viruses-15-01951-s001.zip]

Archive with 1 entries (1 files):
- viruses-2568331-supplementary.pdf
